# Supplementary material for: Effects of CBD (Cannabidiol) on the physiology of Nile tilapia (Oreochromisn niloticus) as a chronic stress mitigating agent In-vivo
Source: PLoS One. 2023 Sep 15;18(9):e0290835. doi: 10.1371/journal.pone.0290835 (PMC10503728; doi:10.1371/journal.pone.0290835)
Supplement: S1 File — (XLSX) [file pone.0290835.s001.xlsx]

## Sheet: Raw Data
Fish ID	Cortisol (pg/mL)	Glucose (mg/dL)	Protein (g/.1L)	Body weight (g)	Liver weight (g)	Spleen weight (g)	Lysozyme initial (T/min)	Lysozyme final (T/min)
C1	420726	24	5.2	153.5	3.92	0.2645	62.1	69.3
C2	357195	25	11.5	165.5	3.25	0.303	66.6	73.3
C3		34	5.4	209.8	4.425	0.382	67.4	73.5
C4	1.90221e+06	39	8.8	256.3	6.46	0.387	63.9	70.7
CCBD1	2.19183e+06	37	6.2	206.2	4.49	0.308	68.8	75.6
CCBD2		44	8.2	242	5.9	0.376	68.7	77
CCBD3
CCBD4	97642.4	24	5.6	243.5	6.42	0.502	69.2	76.4
S1	5932.96	36	7.8	238.1	6.52	0.566	70.6	79.9
S2	8866.81	55	5	213.7	11.76	0.245	67.2	75.1
S3	25491.4	71	7.4	201.8	6.14	0.303	60.7	69.4
S4	17848.5	99	8.6	159.5	5.56	0.31	61	69.3
SCBD1	3622.84	44	7.4	204	4	0.34	69.4	76.1
SCBD2	1203.61	44	5.6	179.6	3.19	0.37	68.7	75.1
SCBD3	272528	108	7	186.9	6.76	0.3	69.6	77.7
SCBD4	4793.87	43	6.6	109.1	2.85	0.227	67.6	72.5
